# Supplementary material for: Validation of Blood-Based Biomarkers After Mild Traumatic Brain Injury with GCS 15 in a Singapore Emergency Department: An Observational Study
Source: Medicina (Kaunas). 2026 Jun 5;62(6):1095. doi: 10.3390/medicina62061095 (PMC13302830; doi:10.3390/medicina62061095)
Supplement: Supplementary file 1 [file medicina-62-01095-s001.zip]

Archive with 1 entries (1 files):
- medicina-4324892-supplementary.pdf
